# Supplementary material for: Eight Typical Aroma Compounds of ‘Panguxiang’ Pear during Development and Storage Identified via Metabolomic Profiling
Source: Life (Basel). 2023 Jul 4;13(7):1504. doi: 10.3390/life13071504 (PMC10381515; doi:10.3390/life13071504)
Supplement: Supplementary file 1 [file life-13-01504-s001.zip › Table S1.xlsx]

## Sheet: Total
Table S1. All metabolites in the pear aroma metabolome.
Compounds	Index	Class I	S1	S2	S3	S4	Z1	Z2	Z3	Z4	Z5
Butanoic acid, 2-methyl-, 3,7-dimethyl-2,6-octadienyl ester, (E)-	XMW1169	Eater	12742.6	10660.8	13323.1	18125	29414.2	48937.3	56130.7	43696	76548.7
Pentanoic acid, 1-ethenyl-1,5-dimethyl-4-hexenyl ester	KMW0605	Eater	312729	9	490463	571055	1.86882e+06	2.00853e+07	3.41235e+07	1.96138e+07	1.37038e+07
Geranyl isovalerate	KMW0638	Eater	13954	10491.7	16474.7	20761.2	26433	50667.7	54992.2	41400.2	77470.2
Diisopropyl adipate	NMW0203	Eater	9	9	9	9	9	9	7736.26	72676.4	88975.8
9-Dodecen-1-ol, acetate, (E)-	D396	Eater	25344.7	12355	27815.8	56665.1	24904.1	143864	167039	147223	192115
Octanoic acid, 3-hexenyl ester, (Z)-	XMW1417	Eater	6981.58	5922.82	6934.08	10129	13565.8	30126.2	33755.1	32614.8	38084.9
1-Octyl trifluoroacetate	XMW1308	Eater	35156	29999.9	28665.2	29843.2	36100.9	36181.5	42310.5	42493.6	41880.4
Geranyl isobutyrate	XMW1478	Eater	113823	9	9	197901	645259	6.82292e+06	1.16671e+07	6.68157e+06	4.66836e+06
2-Octyl methylphosphonofluoridate	XMW1113	Eater	11989.6	9549.08	10373.3	12126.9	12454.2	13965.9	12019.7	15979.9	17511.9
4-Methylhexyl 3-methylbutanoate	XMW0952	Eater	29198.4	19085.1	24583.7	27856.9	29114	26707.5	23952.1	29610.6	31081.9
Hexanoic acid, 3-hexenyl ester	XMW1097	Eater	11809.4	13121.8	4078.46	56884.1	9	4067.66	3327.95	191634	363210
Hexanoic acid, 3-hexenyl ester, (Z)-	KMW0528	Eater	12186.1	12301.4	3878.42	55683.8	9	4216.78	2780.41	191498	360082
2,4-Decadienoic acid, ethyl ester, (E,Z)-	KMW0580	Eater	9	9	9	16041.7	9	9	238618	3.78543e+06	4.7934e+06
Propanoic acid, 2-methyl-, 2-phenylethyl ester	D152	Eater	13309	8987.77	26190.1	31361.8	29206.8	24128.8	27415.2	61803.6	42753.6
Butanoic acid, 3-methyl-, phenylmethyl ester	D147	Eater	29179.9	28261.6	46898.9	56757.6	53630.9	46604.9	54250.6	128488	91765.1
Hexanoic acid, 2-methylbutyl ester	XMW1240	Eater	304249	386950	499517	548347	566273	516178	503179	787559	706261
Butanoic acid, 2-methyl-, hexyl ester	KMW0424	Eater	4425.18	9	9	6250.5	111754	32220.4	27835.7	155399	25365.7
2H-Pyran-2-one, 6-hexyltetrahydro-	KMW0637	Eater	15415.1	13088.3	16701.5	17546.6	31672	58142.6	61519.1	52826.6	92089.6
3-Mercaptohexyl acetate	KMW0427	Eater	17958.7	22623.9	30715	31649.2	33368.7	29860.7	28071.2	37566	35534.4
Acetic acid, octyl ester	XMW0296	Eater	15387.8	14808.7	14912	13224.8	16958.4	17691.6	15712.7	16724.7	17552.7
Benzeneacetic acid, ethyl ester	KMW0441	Eater	118667	151504	191244	218351	221544	209411	331658	498015	423800
Propanoic acid, hexyl ester	D271	Eater	471714	486397	852139	972737	1.2334e+06	1.17945e+06	733553	1.81515e+06	977305
Heptanoic acid, ethyl ester	KMW0288	Eater	58542.1	64432.4	82827.7	94749.5	90795.2	88502.1	159036	672346	514661
Propanoic acid, 2-methyl-, 2-methylbutyl ester	XMW1209	Eater	19239.8	13555.4	14394.7	24018.2	19791.3	40411.5	54639.4	45114.1	31391.7
Resorcinol monoacetate	NMW0167	Eater	9	9	9	9	9	9	10293.1	775501	1.43888e+06
Benzoic acid, ethyl ester	KMW0373	Eater	9	9	9	149228	146483	40416.8	1.15478e+06	1.09501e+06	1.07113e+06
Butanoic acid, 3-methyl-, 1-methylethyl ester	D363	Eater	9	9	9	9	9	9	42840.3	191847	152248
2-Hexen-1-ol, acetate, (E)-	WMW0210	Eater	9	9	9	3742.61	9	19654.6	42660.6	29641.2	9539.24
Hexanoic acid, methyl ester	KMW0144	Eater	9	9	9	6155.19	5005.68	16296	27326.9	42170.6	18437
2-Propenoic acid, 2-methoxyethyl ester	XMW0180	Eater	1.53496e+06	1.03942e+06	480443	1.2299e+06	1.73915e+06	4.1312e+06	3.27874e+06	2.87612e+06	1662603
2-Butenoic acid, 2-methyl-, ethyl ester	NMW0782	Eater	9	9	9	9	9	9	30269.4	394946	668408
Ethyl tiglate	NMW0784	Eater	9	9	9	9	9	9	53051.7	635669	1.06001e+06
1-Butanol, 3-methyl-, formate	NMW0758	Eater	3.63592e+06	3.02299e+06	2.05598e+06	2.99838e+06	1.67822e+06	6.09855e+06	5.63286e+06	9.45995e+06	6.04706e+06
2-Butenoic acid, 3-methyl-, methyl ester	XMW0881	Eater	43659.6	35253.1	19343.6	34676.2	36080.9	90905.9	70489.5	69338.4	32946.3
Dispiro[1,3-dioxolane-2,2'-bicyclo[2.2.1]heptane-3',2''-(1'',3''-dioxolane)], 4',7',7'-trimethyl-	XMW0704	Hydrocarbons	4225.27	3692.48	4461.57	2933.7	4435.83	84130.2	74208	35788.8	45861.8
Hexadecane, 7,9-dimethyl-	XMW0218	Hydrocarbons	19145.7	15022.1	27276.9	21934.8	24314.2	267121	273856	148013	182111
Heptadecane	KMW0683	Hydrocarbons	53810.5	53979.2	57081.4	58963.2	85081.6	800211	905419	401543	571346
Hexane, 3-ethyl-2-methyl-	XMW0894	Hydrocarbons	725536	501923	286351	670183	982554	2.35112e+06	1.97596e+06	2.1267e+06	1.78523e+06
Undecane, 2,5-dimethyl-	XMW0243	Hydrocarbons	16871.9	14243.4	16015.2	15449.4	17541.6	29913.4	23436.6	22888.2	18897.6
1,5-Heptadiene, 2,6-dimethyl-	XMW0883	Hydrocarbons	1.69955e+06	1.19504e+06	640568	1.54082e+06	2.2158e+06	5.35402e+06	4.24938e+06	3.64621e+06	2.03239e+06
2,6-Octadiene, 2,6-dimethyl-	w09	Hydrocarbons	90969.1	84192.4	124219	141002	131480	155260	170475	161296	166145
Hexadecane	KMW0642	Hydrocarbons	81795	73814.5	88826.2	98209.6	174897	332449	346542	307360	508124
Hexadecane, 2,6,11,15-tetramethyl-	XMW0134	Hydrocarbons	7616.25	6931.58	11109.7	8434.9	39203.3	124224	119134	87874.9	179231
Octadecane	KMW0699	Hydrocarbons	8066.25	7039.32	11287	8540.54	38185.6	123027	117528	86068.7	178430
Hexadecane, 4-methyl-	XMW0199	Hydrocarbons	14810.5	21018.1	29799.4	29497.7	34976	58309.4	51884.1	45011.7	56019.9
Methane, di-p-tolyl-	WMW0200	Hydrocarbons	4103.15	4727.96	6615.27	9758.03	7795.2	24492.3	21045.9	14297.9	20723.7
Dodecane, 2,6,11-trimethyl-	XMW0179	Hydrocarbons	23560	16501	18904	19751.6	21478	24072.4	22798.1	25208.3	25441.2
Tetradecane	KMW0551	Hydrocarbons	267731	263779	308563	316498	411667	356630	372942	723305	535374
Nonane	KMW0137	Hydrocarbons	9	9	9	9	9	9	21469.2	102838	76742
3-Hexene, 1-(1-methoxyethoxy)-, (Z)-	XMW0774	Hydrocarbons	9	9	9	3535.5	2581.46	5824.51	10011.7	12055.3	7514.87
Octane	KMW0079	Hydrocarbons	2.69044e+06	2.24881e+06	1.49452e+06	2.193e+06	1.21995e+06	4.66338e+06	5.92963e+06	1.08034e+07	7.45651e+06
E-1-Methoxy-4-hexene	XMW0279	Hydrocarbons	4.15822e+06	3.44488e+06	2.31742e+06	3.37719e+06	1.89333e+06	7.10196e+06	6.44214e+06	1.09577e+07	6.98042e+06
1-Octene	XMW1114	Hydrocarbons	3.63592e+06	3.00787e+06	2.03426e+06	2.98312e+06	1.66819e+06	6.04645e+06	5.63086e+06	9.42227e+06	6.11088e+06
2,4-Dimethyl 1,4-pentadiene	XMW1432	Hydrocarbons	724146	625046	411304	604768	336078	1.24197e+06	1.14492e+06	1.95447e+06	1.21717e+06
1,4-Cyclohexadiene, 1-methyl-	XMW0878	Hydrocarbons	177765	159611	105949	152602	83228.3	301305	277140	459516	295419
Decane, 2,4-dimethyl-	XMW0418	Hydrocarbons	480457	497165	824981	986371	1.24621e+06	1.17978e+06	733363	1.81571e+06	1.00895e+06
Benzene, 1,2-dichloro-4-methyl-	XMW1437	Hydrocarbons	13149.2	10107.3	17769.3	17586.5	19504.5	20603.3	19269.9	29380.6	14495
Undecane, 3,5-dimethyl-	XMW0943	Hydrocarbons	102967	97074	124667	110943	91478	117656	116858	149192	115647
Benzene, 1,2,4-trimethyl-	KMW0150	Hydrocarbons	21058.3	19285.7	26200.6	20593	20784.2	25237.4	23855.4	27378	23445.6
4-Isopropyl-1,3-cyclohexanedione	XMW1320	oxides	28487	27735.6	30471.5	25613.4	25386.1	27106.7	23610.4	29825.8	32211.4
1,5,7-Octatrien-3-ol, 3,7-dimethyl-	XMW0187	oxides	189202	199337	246825	271051	315151	308499	218412	907371	221451
Prenol	KMW0062	oxides	33996.7	29768.8	33101	33335.5	34684.9	34983	36110	62035.7	33098.7
(2E,4Z)-2,4-Decadienal	KMW0475	oxides	86211.4	22713.4	15525.6	11131	12717	46576.2	85281.8	160845	86767.5
3-Hexenal, (Z)-	KMW0068	oxides	485142	460054	329233	494972	264663	800758	722252	1.14792e+06	745864
1,3-Butanediol	NMW0756	oxides	4264157	3.56188e+06	2.36203e+06	3.58591e+06	1.94738e+06	7.19928e+06	7.10282e+06	1.17905e+07	7.51912e+06
2-Hexanol	WMW0187	oxides	4.40872e+06	3.68063e+06	2.45271e+06	3.58436e+06	2.01527e+06	7.53709e+06	7.08807e+06	1.20786e+07	7.77831e+06
2,3-Butanediol	KMW0075	oxides	4.21024e+06	3.51148e+06	2.3797e+06	3.53813e+06	1.91716e+06	7.25698e+06	6.86203e+06	1.18444e+07	7.56754e+06
3-Penten-2-one, 4-methyl-	KMW0067	oxides	581605	513443	347561	521953	284913	1.00232e+06	900515	1.53913e+06	959850
Acetylacetone	NMW0754	oxides	139444	112911	81780.6	110595	61191.4	228060	211418	346501	220503
Hexanal	KMW0066	oxides	2.23852e+07	1.86658e+07	1.25175e+07	1.81029e+07	1.02133e+07	3.79057e+07	3.47765e+07	5.79893e+07	3.73623e+07
3-Hexanone	KMW0036	oxides	149283	122809	81726.8	120656	66955.1	257991	234919	408146	253998
2-Hexanone	KMW0046	oxides	2.95815e+06	2.46236e+06	1.63994e+06	2.41183e+06	1.35907e+06	5.19283e+06	4.68814e+06	8.02135e+06	5.06816e+06
(2E)-2-(Acetylhydrazono)propanoic acid	XMW1234	oxides	12470.1	7602.69	10628	17709	14212.7	14724.9	76245.1	986637	1.25545e+06
2-Dodecenal, (E)-	KMW0570	oxides	9	9	9	9	9	9	58120.2	560189	710642
8-Dodecen-1-ol, (Z)-	D456	oxides	9	9	9	9	9	9	84981.2	757214	939053
p-Hydroxyphenyl methyl carbinol	NMW0163	oxides	4613.6	5409.64	4421.62	5380.29	39640.5	7225.9	10459.9	202778	368006
2-Octenal, 2-butyl-	WMW0217	oxides	9	9	9	9	9	9	2305.86	196024	370625
Tiglic Acid	NMW0785	oxides	9	9	9	9	9	9	31550.6	395656	661918
2-Butenoic Acid, 2-methyl-	NMW0780	oxides	9	9	9	9	9	9	24844.5	281152	457829
1,2-Propanedione, 1-phenyl-	NMW0070	oxides	9	9	9	137818	130842	32080.2	1.15185e+06	1.08733e+06	1.06826e+06
spiro[3-oxatricyclo[3.3.1.02,4]nonane-8,1'-cyclopropane]-6-one	XMW1092	oxides	47764.1	55491	69450.9	69883.3	89321	84274.8	83201.4	134982	107749
5-propan-2-ylbicyclo[3.1.0]hex-2-ene-2-carbAldehyde	XMW1142	oxides	38429.6	43828.9	58961.3	64039.3	75501.5	67991.3	74619.4	115553	96828.3
Butanoic Acid	KMW0035	oxides	9	9	9	9	9	9	422610	855023	690055
3,7-Octadiene-2,6-diol, 2,6-dimethyl-	w17	oxides	27543.4	39390.3	51351.1	47823.3	63240	66681.8	82135.2	188645	140211
Cyclohexanol, 2-methyl-3-(1-methylethenyl)-, (1alpha,2alpha,3alpha)-	XMW0122	oxides	39857.4	65038.2	65676	62822.1	77256.7	84540.2	174830	612570	400742
Pentanoic Acid	KMW0131	oxides	9	9	9	9	9	9	21330.2	93532.3	75267
Heptanal	KMW0122	oxides	20010.7	17910.7	20353.4	15220.3	15812.5	22461.8	31651.5	93331.2	74799.1
4a(2H)-Naphthalenol, 1,3,4,5,6,8a-hexahydro-4,7-dimethyl-1-(1-methylethyl)-, (1S,4S,4aS,8aR)-	XMW0854	Terpenoids	4394.26	5380.61	8639.27	16097.9	15523.9	48205.2	43489.7	30127	42015.6
2,6,10-Dodecatrien-1-ol, 3,7,11-trimethyl-, (Z,E)-	NMW0302	Terpenoids	6244.84	6870.3	7743.14	9	10331.7	116271	136433	59833.4	81131.2
1H-3a,7-Methanoazulen-5-ol, octahydro-3,8,8-trimethyl-6-methylene-	KMW0636	Terpenoids	4501.17	5158.47	6837.19	11552.5	12895	38299.4	34667.6	20804.4	28390.2
7-Octylidenebicyclo[4.1.0]heptane	XMW1364	Terpenoids	21261.8	9	35984.1	43212	126596	1.2698e+06	2.19976e+06	1.24744e+06	863305
alpha-Farnesene	KMW0613	Terpenoids	74184.1	15158.7	109403	130074	394783	3.98407e+06	6.74087e+06	3.90463e+06	2.74982e+06
Epizonarene	XMW0151	Terpenoids	19177.6	9	40267.1	40184.2	180980	1.8308e+06	3.13721e+06	1.79535e+06	1.23996e+06
Bicyclo[4.4.0]dec-1-ene, 2-isopropyl-5-methyl-9-methylene-	XMW0264	Terpenoids	31495.6	11811.4	54252.5	61043.1	183506	1.84424e+06	3.15716e+06	1.79709e+06	1.23531e+06
1-methyl-4-(1,2,2-trimethylcyclopentyl)cyclohexa-1,3-diene	D338	Terpenoids	168090	37673.9	270020	321262	1.04079e+06	1.13547e+07	1.94387e+07	1.10897e+07	7.73522e+06
(1alpha,4abeta,8aalpha)-1,2,3,4,4a,5,6,8a-octahydro-7-methyl-4-methylene-1-(1-methylethyl)-Naphthalene	KMW0616	Terpenoids	31595.6	9	50613.4	61200.3	177124	1.84549e+06	3.15268e+06	1.79713e+06	1.2398e+06
beta-Bisabolene	GMW0078	Terpenoids	114235	20367.9	167439	199359	645091	6.81957e+06	1.1662e+07	6.6862e+06	4.66819e+06
Naphthalene, 1,2,4a,5,8,8a-hexahydro-4,7-dimethyl-1-(1-methylethyl)-, [1S-(1alpha,4abeta,8aalpha)]-	XMW0009	Terpenoids	31355.2	9	51066.6	39604.9	177166	1.84575e+06	3.15161e+06	1.79539e+06	1.24021e+06
(-)-trans-Isopiperitenol	NMW0082	Terpenoids	6935.88	6580.58	7726	7115.33	6125.14	60440.4	72465.8	75193	44402.5
Palustrol (Ledum)	XMW0842	Terpenoids	5127.23	4161.12	8086.78	6182.13	21091.4	17050.9	13757.4	21764.9	20901.6
Cedrene	WMW0223	Terpenoids	9995.35	9298.09	9837.12	9006.67	12551	10409.3	10527.6	12264.5	8948.24
1-Isopropyl-4,7-dimethyl-1,2,3,5,6,8a-hexahydronaphthalene	XMW1165	Terpenoids	13681.8	15886.7	19421.2	23634.2	26288.3	23629	25409.2	23726.8	27589.5
Naphthalene, 1,2,4a,5,8,8a-hexahydro-4,7-dimethyl-1-(1-methylethyl)-, (1alpha,4abeta,8aalpha)-(.+/-.)-	XMW0112	Terpenoids	45469.6	34336.4	40245.4	52648.2	44976.2	54107.5	48514.7	49148.3	57237.7
1-Isopropyl-4,7-dimethyl-1,2,3,4,5,6-hexahydronaphthalene	XMW0465	Terpenoids	12766.9	11807.2	13788	21837.7	23543.3	19704.8	22194.3	19622.2	24017.5
(4R,4aS,6S)-4,4a-Dimethyl-6-(prop-1-en-2-yl)-1,2,3,4,4a,5,6,7-octahydronaphthalene	XMW0979	Terpenoids	15266.9	19048.6	29170.2	31821.9	30272.3	30390.1	30674.5	30312.8	34827.6
Azulene, 1,2,3,3a,4,5,6,7-octahydro-1,4-dimethyl-7-(1-methylethenyl)-, [1R-(1alpha,3abeta,4alpha,7beta)]-	XMW0544	Terpenoids	13321.3	12068.7	13790	20354.6	23964.3	19716	22018	21689.1	24017.5
1H-Cyclopenta[1,3]cyclopropa[1,2]benzene, octahydro-7-methyl-3-methylene-4-(1-methylethyl)-, [3aS-(3aalpha,3bbeta,4beta,7alpha,7aS*)]-	KMW0210	Terpenoids	19316.1	26946.9	32786.4	36122.6	46385.1	39826	36964.9	41135	33871.6
(+)-epi-Bicyclosesquiphellandrene	WMW0012	Terpenoids	13384.3	13449	13677.8	21837.7	24113.2	21055	22194.3	20341.5	24017.5
alpha-Maaliene	WMW0146	Terpenoids	46531.8	33631.5	44747.4	64005.4	45377.8	52696.1	50839.1	50845.3	52010.4
3a,7-Methano-3aH-cyclopentacyclooctene, 1,4,5,6,7,8,9,9a-octahydro-1,1,7-trimethyl-, [3aR-(3aalpha,7alpha,9abeta)]-	XMW0142	Terpenoids	46554.2	33865.1	44080.5	55448.1	43846.6	53128.9	44648.6	49992	52251.3
Bicyclo[2.2.1]heptan-2-ol, 2,3,3-trimethyl-	KMW0357	Terpenoids	4488	3648.93	4292.83	5808.09	9036.03	6193.13	10210.1	5232.54	5081.66
cis-Dihydrocarvone	KMW0386	Terpenoids	165237	243237	326857	339158	377473	338333	338032	527881	412981
Furan, 3-(4-methyl-3-pentenyl)-	KMW0312	Terpenoids	271252	294870	406726	459048	552458	531373	352521	674544	368480
Bicyclo[3.1.1]hept-2-ene-2-carboxaldehyde, 6,6-dimethyl-	NMW0073	Terpenoids	46352.7	54488.5	67534.8	69781.5	83188.5	80321	83685.1	131590	106013
2,6-Dimethyl-2-trans-6-octadiene	XMW0902	Terpenoids	120625	112474	129037	157010	162517	175467	147267	135368	150461
Cyclohexene, 1-methyl-4-(1-methylethenyl)-, (S)-	NMW0015	Terpenoids	59045.2	55659.7	56207.4	69333.6	232296	163967	88512.2	122639	103426
Limonene	KMW0226	Terpenoids	50380.6	54200	54513.8	67569.3	232913	152498	85797.4	121424	103414
beta-Myrcene	KMW0199	Terpenoids	79888.7	69819.2	82311.8	95037.6	105271	117979	104068	82381.3	109092
D-Limonene	KMW0217	Terpenoids	59390.1	55590.4	56233.8	69364.1	232296	163952	89068.3	122639	103426
