# Supplementary material for: Eight Typical Aroma Compounds of ‘Panguxiang’ Pear during Development and Storage Identified via Metabolomic Profiling
Source: Life (Basel). 2023 Jul 4;13(7):1504. doi: 10.3390/life13071504 (PMC10381515; doi:10.3390/life13071504)
Supplement: Supplementary file 1 [file life-13-01504-s001.zip › Table S2.xlsx]

## Sheet: candidates
Table S2. The degree of 143 metabolites in the network.
Name	Degree	Type
XMW0774	69	Hydrocarbons
XMW1417	63	Ester
KMW0441	62	Ester
w17	60	oxides
D396	57	Ester
KMW0144	57	Ester
D147	55	Ester
NMW0082	55	Terpenoids
NMW0073	55	Terpenoids
KMW0035	54	oxides
XMW0122	54	oxides
KMW0288	53	Ester
XMW0894	53	Hydrocarbons
w09	53	Hydrocarbons
KMW0551	53	Hydrocarbons
KMW0137	53	Hydrocarbons
KMW0079	53	Hydrocarbons
KMW0122	53	oxides
D363	52	Ester
KMW0131	52	oxides
XMW1092	50	oxides
XMW1308	48	Ester
XMW1209	48	Ester
XMW1142	46	oxides
XMW1113	44	Ester
XMW0199	44	Hydrocarbons
KMW0373	43	Ester
NMW0756	43	oxides
XMW1169	42	Ester
KMW0075	42	oxides
NMW0070	42	oxides
KMW0642	41	Hydrocarbons
KMW0066	40	oxides
glucose	39	sugar
NMW0758	39	Ester
XMW0279	39	Hydrocarbons
XMW1114	39	Hydrocarbons
XMW1432	39	Hydrocarbons
WMW0187	39	oxides
KMW0067	39	oxides
NMW0754	39	oxides
KMW0036	39	oxides
KMW0046	39	oxides
XMW0854	39	Terpenoids
KMW0386	39	Terpenoids
XMW0878	38	Hydrocarbons
KMW0636	38	Terpenoids
KMW0613	38	Terpenoids
KMW0605	37	Ester
sucrose	37	sugar
XMW1478	37	Ester
XMW1240	37	Ester
WMW0200	37	Hydrocarbons
KMW0068	37	oxides
XMW0151	37	Terpenoids
D338	37	Terpenoids
KMW0616	37	Terpenoids
GMW0078	37	Terpenoids
XMW0009	37	Terpenoids
Tyr	36	amino acid
KMW0683	36	Hydrocarbons
NMW0302	36	Terpenoids
XMW1364	36	Terpenoids
XMW0264	36	Terpenoids
KMW0637	35	Ester
XMW0218	35	Hydrocarbons
NMW0203	34	Ester
XMW0134	34	Hydrocarbons
KMW0570	34	oxides
D456	34	oxides
D152	33	Ester
XMW0704	33	Hydrocarbons
KMW0699	33	Hydrocarbons
KMW0062	33	oxides
fructose	32	sugar
KMW0580	32	Ester
XMW1234	32	oxides
KMW0427	31	Ester
WMW0210	31	Ester
NMW0780	31	oxides
NMW0784	30	Ester
KMW0475	30	oxides
XMW0842	30	Terpenoids
KMW0638	29	Ester
NMW0782	29	Ester
NMW0785	29	oxides
XMW1165	28	Terpenoids
Gly	26	amino acid
NMW0163	26	oxides
KMW0210	26	Terpenoids
XMW0883	25	Hydrocarbons
WMW0217	25	oxides
KMW0528	24	Ester
NMW0167	24	Ester
XMW0180	24	Ester
XMW0243	24	Hydrocarbons
XMW1097	23	Ester
malic acid	22	organic acid
XMW0881	22	Ester
XMW0943	22	Hydrocarbons
XMW0979	22	Terpenoids
organic acid	20	organic acid
Met	20	amino acid
shikimic acid	18	organic acid
quinic acid	18	organic acid
D271	18	Ester
XMW0418	18	Hydrocarbons
XMW0544	18	Terpenoids
soluble sugar	17	sugar
Thr	17	amino acid
Lys	17	amino acid
XMW0187	15	oxides
WMW0012	15	Terpenoids
Phe	14	amino acid
XMW0179	14	Hydrocarbons
XMW1437	14	Hydrocarbons
XMW0465	14	Terpenoids
KMW0424	12	Ester
KMW0199	12	Terpenoids
XMW0112	9	Terpenoids
KMW0312	9	Terpenoids
XMW0902	8	Terpenoids
Arg	7	amino acid
XMW0296	6	Ester
Ala	5	amino acid
Val	5	amino acid
XMW0952	5	Ester
Glu	4	amino acid
Cys	4	amino acid
Ile	4	amino acid
Leu	4	amino acid
Pro	4	amino acid
NMW0015	4	Terpenoids
KMW0226	4	Terpenoids
KMW0217	4	Terpenoids
Ser	2	amino acid
His	2	amino acid
WMW0146	2	Terpenoids
XMW0142	2	Terpenoids
KMW0150	1	Hydrocarbons
sorbitol	1	sugar
WMW0223	1	Terpenoids
KMW0357	1	Terpenoids
