# Supplementary material for: Eight Typical Aroma Compounds of ‘Panguxiang’ Pear during Development and Storage Identified via Metabolomic Profiling
Source: Life (Basel). 2023 Jul 4;13(7):1504. doi: 10.3390/life13071504 (PMC10381515; doi:10.3390/life13071504)
Supplement: Supplementary file 1 [file life-13-01504-s001.zip › Table S3.xlsx]

## Sheet: candidates
Table S3. The correlation coefficient between soluble sugars or soluble acids and 119 key metabolites.
row	column	cor	p
fructose	D152	0.75	0.019
sucrose	D363	-0.83	0.0056
glucose	D396	0.79	0.011
sucrose	D396	-0.79	0.012
sucrose	D456	-0.77	0.015
sucrose	KMW0035	-0.91	0.00057
sucrose	KMW0036	-0.77	0.014
sucrose	KMW0046	-0.77	0.015
sucrose	KMW0066	-0.78	0.013
sucrose	KMW0067	-0.77	0.016
sucrose	KMW0068	-0.76	0.017
sucrose	KMW0075	-0.79	0.011
sucrose	KMW0079	-0.87	0.0024
sucrose	KMW0122	-0.8	0.0093
sucrose	KMW0131	-0.83	0.0053
sucrose	KMW0137	-0.82	0.0064
sucrose	KMW0144	-0.8	0.0089
Tyr	KMW0199	-0.76	0.017
glucose	KMW0210	0.79	0.012
fructose	KMW0210	0.82	0.0062
Tyr	KMW0210	-0.87	0.002
Gly	KMW0210	-0.9	0.00082
sucrose	KMW0288	-0.78	0.013
sucrose	KMW0373	-0.95	0.00011
glucose	KMW0386	0.84	0.0043
fructose	KMW0386	0.88	0.0016
Tyr	KMW0386	-0.82	0.007
Gly	KMW0386	-0.77	0.015
glucose	KMW0427	0.86	0.0027
fructose	KMW0427	0.9	0.00085
Tyr	KMW0427	-0.84	0.0051
Gly	KMW0427	-0.8	0.0098
glucose	KMW0441	0.76	0.017
fructose	KMW0441	0.79	0.011
sucrose	KMW0441	-0.84	0.0045
sucrose	KMW0475	-0.79	0.011
sucrose	KMW0570	-0.77	0.016
sucrose	KMW0580	-0.75	0.019
glucose	KMW0636	0.78	0.012
Tyr	KMW0636	-0.78	0.014
glucose	KMW0637	0.78	0.013
Tyr	KMW0637	-0.76	0.019
glucose	KMW0638	0.79	0.011
Tyr	KMW0638	-0.76	0.018
glucose	KMW0642	0.79	0.011
Tyr	KMW0642	-0.76	0.016
glucose	KMW0699	0.77	0.015
sucrose	NMW0070	-0.95	9.9e-05
glucose	NMW0073	0.81	0.0088
fructose	NMW0073	0.83	0.0054
Tyr	NMW0073	-0.79	0.011
sucrose	NMW0203	-0.77	0.015
sucrose	NMW0754	-0.77	0.015
sucrose	NMW0756	-0.8	0.0093
sucrose	NMW0758	-0.78	0.013
glucose	w09	0.94	0.00022
fructose	w09	0.92	0.00041
Tyr	w09	-0.91	0.00054
Gly	w09	-0.88	0.0016
sucrose	w17	-0.77	0.015
glucose	WMW0012	0.78	0.013
fructose	WMW0012	0.82	0.0069
Tyr	WMW0012	-0.84	0.0044
Gly	WMW0012	-0.85	0.0036
sucrose	WMW0187	-0.79	0.011
glucose	WMW0200	0.81	0.0086
Tyr	WMW0200	-0.76	0.016
sucrose	XMW0122	-0.8	0.0097
glucose	XMW0134	0.77	0.015
glucose	XMW0199	0.92	0.00051
fructose	XMW0199	0.86	0.0031
Tyr	XMW0199	-0.89	0.0013
Gly	XMW0199	-0.77	0.016
sucrose	XMW0279	-0.77	0.014
glucose	XMW0465	0.78	0.013
fructose	XMW0465	0.82	0.0064
Tyr	XMW0465	-0.84	0.0048
Gly	XMW0465	-0.86	0.003
glucose	XMW0544	0.8	0.0099
fructose	XMW0544	0.84	0.0043
Tyr	XMW0544	-0.88	0.0018
Gly	XMW0544	-0.89	0.0014
glucose	XMW0774	0.78	0.013
fructose	XMW0774	0.79	0.012
sucrose	XMW0774	-0.83	0.0058
Tyr	XMW0774	-0.76	0.018
glucose	XMW0842	0.77	0.015
fructose	XMW0842	0.78	0.014
Tyr	XMW0842	-0.89	0.0015
Gly	XMW0842	-0.81	0.008
glucose	XMW0854	0.83	0.0059
fructose	XMW0854	0.76	0.017
Tyr	XMW0854	-0.8	0.0093
sucrose	XMW0878	-0.78	0.013
Gly	XMW0902	-0.79	0.011
glucose	XMW0979	0.93	0.00023
fructose	XMW0979	0.94	0.00014
Tyr	XMW0979	-0.89	0.0015
Gly	XMW0979	-0.85	0.0034
glucose	XMW1092	0.8	0.0099
fructose	XMW1092	0.83	0.0062
Tyr	XMW1092	-0.8	0.0093
sucrose	XMW1114	-0.79	0.012
glucose	XMW1142	0.82	0.0067
fructose	XMW1142	0.86	0.0033
Tyr	XMW1142	-0.81	0.0079
glucose	XMW1165	0.91	0.00061
fructose	XMW1165	0.94	0.00018
Tyr	XMW1165	-0.93	0.00024
Gly	XMW1165	-0.9	0.00086
glucose	XMW1169	0.8	0.0099
fructose	XMW1169	0.76	0.017
Tyr	XMW1169	-0.78	0.013
sucrose	XMW1234	-0.75	0.019
glucose	XMW1240	0.83	0.006
fructose	XMW1240	0.87	0.0025
Tyr	XMW1240	-0.78	0.013
sucrose	XMW1308	-0.82	0.0074
glucose	XMW1417	0.82	0.0072
fructose	XMW1417	0.78	0.013
sucrose	XMW1417	-0.77	0.015
Tyr	XMW1417	-0.79	0.011
sucrose	XMW1432	-0.78	0.014
Gly	XMW1437	-0.76	0.018
