# Supplementary material for: Eight Typical Aroma Compounds of ‘Panguxiang’ Pear during Development and Storage Identified via Metabolomic Profiling
Source: Life (Basel). 2023 Jul 4;13(7):1504. doi: 10.3390/life13071504 (PMC10381515; doi:10.3390/life13071504)
Supplement: Supplementary file 1 [file life-13-01504-s001.zip › Table S4.xlsx]

## Sheet: Sheet1
Table S4. The differentially expressed metabolites in the "Panguxiang" pear compared to the "Korla".
Index	Formula	Compounds	Class I	ZK-1	ZK-2	ZK-3	Z5-1	Z5-2	Z5-3	VIP	p_value	FDR	Fold_Change	Log2FC	Type
KMW0605	C15H26O2	Pentanoic acid, 1-ethenyl-1,5-dimethyl-4-hexenyl ester	Ester	7.14463e+06	6.62624e+06	6.52515e+06	1.37004e+07	1.27239e+07	1.46873e+07	1.20574	0.00334203	0.01986	2.0256	1.01835	up
NMW0203	C12H22O4	Diisopropyl adipate	Ester	27174.7	28646	25192.4	88091.9	81381.3	97454.4	1.21404	0.00414074	0.01986	3.29487	1.72022	up
XMW1478	C14H24O2	Geranyl isobutyrate	Ester	2.46584e+06	2.27567e+06	2.24252e+06	4.65102e+06	4.35848e+06	4.99557e+06	1.20556	0.00262258	0.0186139	2.0053	1.00382	up
XMW0179	C15H32	Dodecane, 2,6,11-trimethyl-	Hydrocarbons	9	9	9	21903.3	28190.5	26229.8	1.2237	0.00529093	0.0205327	2826.8	11.465	up
XMW1364	C15H26	7-Octylidenebicyclo[4.1.0]heptane	Terpenoids	445555	436183	410478	858341	809944	921630	1.20898	0.00284762	0.0195632	2.00424	1.00306	up
KMW0596	C15H24	Alloaromadendrene	Terpenoids	42056.1	50116.7	36506	104372	107698	82546	1.18736	0.00865899	0.0251633	2.28954	1.19506	up
XMW0151	C15H24	Epizonarene	Terpenoids	647781	607924	595029	1.226e+06	1.17211e+06	1.32177e+06	1.20869	0.00209872	0.0186139	2.00995	1.00716	up
XMW0264	C15H24	Bicyclo[4.4.0]dec-1-ene, 2-isopropyl-5-methyl-9-methylene-	Terpenoids	643171	602534	588815	1.21542e+06	1.16981e+06	1.3207e+06	1.20793	0.00218079	0.0186139	2.02011	1.01444	up
D338	C15H24	1-methyl-4-(1,2,2-trimethylcyclopentyl)cyclohexa-1,3-diene	Terpenoids	4.02932e+06	3.70842e+06	3.65255e+06	7.69697e+06	7.20133e+06	8.30736e+06	1.20488	0.00296271	0.0197281	2.03732	1.02667	up
KMW0616	C15H24	(1.alpha.,4a.beta.,8a.alpha.)-1,2,3,4,4a,5,6,8a-octahydro-7-methyl-4-methylene-1-(1-methylethyl)-Naphthalene	Terpenoids	642960	602671	589331	1.22847e+06	1.17022e+06	1.3207e+06	1.2089	0.00201733	0.0186139	2.02696	1.01932	up
GMW0078	C15H24	.beta.-Bisabolene	Terpenoids	2.4659e+06	2.27499e+06	2.2426e+06	4.65045e+06	4.3588e+06	4.99534e+06	1.20556	0.00260896	0.0186139	2.00538	1.00388	up
KMW0589	C15H24	Humulene	Terpenoids	357395	451738	355010	875108	931746	657792	1.17319	0.023685	0.0579118	2.11714	1.08211	up
XMW0549	C15H24	(1S,4aR,7R)-1,4a-Dimethyl-7-(prop-1-en-2-yl)-1,2,3,4,4a,5,6,7-octahydronaphthalene	Terpenoids	243448	418703	304693	738837	794434	612491	1.14419	0.00619867	0.0222207	2.21935	1.15014	up
KMW0552	C15H24	(-)-.beta.-Bourbonene	Terpenoids	64948.1	64606.4	70683.2	632032	622184	793268	1.21736	0.00795365	0.0239802	10.2253	3.35407	up
XMW0009	C15H24	Naphthalene, 1,2,4a,5,8,8a-hexahydro-4,7-dimethyl-1-(1-methylethyl)-, [1S-(1.alpha.,4a.beta.,8a.alpha.)]-	Terpenoids	643395	602696	589166	1.22891e+06	1.17069e+06	1.32101e+06	1.20885	0.00197165	0.0186139	2.0273	1.01956	up
XMW0819	C15H24	(1S,4S,4aR)-1-Isopropyl-4-methyl-7-methylene-1,2,3,4,4a,5,6,7-octahydronaphthalene	Terpenoids	40762.1	52323.4	38287.8	98664.7	106413	84593.7	1.18766	0.0037733	0.01986	2.20495	1.14074	up
XMW1097	C12H22O2	Hexanoic acid, 3-hexenyl ester	Ester	33915.2	39152.5	37156	339012	331505	419112	1.21826	0.00715989	0.0229442	9.88562	3.30533	up
KMW0528	C12H22O2	Hexanoic acid, 3-hexenyl ester, (Z)-	Ester	33074.6	38953.9	37097.4	335106	326026	419112	1.21757	0.00810677	0.0239802	9.89907	3.30729	up
WMW0095	C13H24O	5,9-Undecadien-2-ol, 6,10-dimethyl-	Alcohol	258252	355360	260046	680433	715304	536875	1.17554	0.00930839	0.0264258	2.21209	1.14541	up
XMW1260	C13H24O	1-Cyclohexene-1-propanol, .alpha.,2,6,6-tetramethyl-	Alcohol	48843.6	63294.8	56599.4	116385	134743	97512.2	1.17897	0.0196989	0.0505009	2.06616	1.04696	up
KMW0530	C12H20O2	Geranyl acetate	Terpenoids	81509.4	77155.8	83723.9	813009	790086	999660	1.21793	0.00700289	0.0229442	10.7379	3.42464	up
WMW0219	C12H20O2	Isobornyl acetate	Ester	9	9	9	9925.05	8327.89	10643.6	1.22376	0.00501915	0.0200292	1070.24	10.0637	up
D389	C12H20O2	(S)-3,3,6-Trimethylhepta-1,5-dien-4-yl acetate	Ester	493783	605597	718846	2.01377e+06	2.29357e+06	1.84867e+06	1.20663	0.00233815	0.0186139	3.38572	1.75946	up
KMW0580	C12H20O2	2,4-Decadienoic acid, ethyl ester, (E,Z)-	Ester	1.51753e+06	1.51605e+06	1.36889e+06	4.64265e+06	4.47871e+06	5.25885e+06	1.21362	0.00377427	0.01986	3.2664	1.7077	up
XMW1492	C13H18O	BenzeneacetAldehyde, .alpha.-methyl-4-(2-methylpropyl)-	Aldehyde	37206.6	51133	39086.2	102958	108340	82084.1	1.18581	0.00824081	0.0242074	2.30238	1.20312	up
KMW0629	C12H26O	1-Dodecanol	Alcohol	9	9	9	52650.9	57068.8	50107.8	1.2249	0.00145435	0.0180356	5919.53	12.5313	up
D456	C12H24O	8-Dodecen-1-ol, (Z)-	Alcohol	354945	355785	330748	905916	875880	1.03536e+06	1.21079	0.00566567	0.0212087	2.70496	1.43561	up
KMW0570	C12H22O	2-Dodecenal, (E)-	Aldehyde	230124	232737	243852	711316	652582	768028	1.21635	0.00437031	0.01986	3.01668	1.59296	up
WMW0217	C12H22O	2-Octenal, 2-butyl-	Alcohol	32988.3	33673.1	36983.7	348415	338739	424721	1.21854	0.00639686	0.0225489	10.7277	3.42327	up
D170	C11H14O2	p-Tolyl isobutyrate	Ester	9	9	9	2509.81	3465.87	2913.35	1.22333	0.0086852	0.0251633	329.223	8.36292	up
D261	C9H18OS	Butanethioic acid, 3-methyl-, S-(1-methylpropyl) ester	Ester	880130	1.09565e+06	1.39613e+06	3.80775e+06	4.50158e+06	3.53438e+06	1.19795	0.00316217	0.01986	3.51246	1.81248	up
KMW0543	C10H18O2	(3R,6R)-2,2,6-Trimethyl-6-vinyltetrahydro-2H-pyran-3-ol	Heterocyclic compound	459739	533966	661861	1.78969e+06	2.14361e+06	1.68172e+06	1.20431	0.00476506	0.01986	3.39161	1.76197	up
KMW0058	C10H18O2	2H-Pyran-3-ol, 6-ethenyltetrahydro-2,2,6-trimethyl-	Heterocyclic compound	459739	556758	663307	1.80368e+06	2.14617e+06	1.68523e+06	1.2047	0.00462965	0.01986	3.3546	1.74614	up
WMW0196	C10H16O2	Lilac Aldehyde C	Aldehyde	357010	472336	555097	1.43769e+06	1.71944e+06	1.32522e+06	1.19526	0.00471003	0.01986	3.23765	1.69495	up
WMW0197	C10H16O2	Lilac Aldehyde D	Aldehyde	369705	473678	555400	1.43995e+06	1.71944e+06	1.33181e+06	1.19868	0.00488284	0.01986	3.21079	1.68293	up
KMW0365	C10H14O2	2-((3,3-Dimethyloxiran-2-yl)methyl)-3-methylfuran	Heterocyclic compound	1.77916e+06	2.08279e+06	1.92149e+06	4.1953e+06	4.6675e+06	4.33126e+06	1.2161	0.000347678	0.0116169	2.28135	1.18989	up
XMW1476	C10H12O2	1-Propanone, 1-(4-methoxyphenyl)-	Ketone	445390	427248	410397	858030	809880	925002	1.20843	0.00324965	0.01986	2.02092	1.01501	up
D439	C10H20O	Cyclohexanol, 1-methyl-4-(1-methylethyl)-, trans-	Terpenoids	587548	708107	858436	2.46756e+06	3.01954e+06	2.33946e+06	1.20478	0.00617411	0.0222207	3.63334	1.8613	up
XMW1072	C10H18O	(E)-2,6-Dimethylocta-5,7-dien-2-ol	Alcohol	417998	491642	444901	1.00198e+06	1.12705e+06	1.0066e+06	1.21573	0.000976565	0.0166825	2.3149	1.21095	up
NMW0065	C10H18O	Bicyclo[2.2.1]heptan-2-ol, 1,7,7-trimethyl-, (1S-endo)-	Terpenoids	1.77901e+06	2.08461e+06	1.91872e+06	4.20027e+06	4.73587e+06	4.2593e+06	1.21551	0.000981478	0.0166825	2.28202	1.19031	up
KMW0374	C10H18O	4-Hexen-1-ol, 5-methyl-2-(1-methylethenyl)-, (R)-	Terpenoids	558493	673027	799808	2.10788e+06	2.47343e+06	1.96248e+06	1.20468	0.00376274	0.01986	3.22143	1.6877	up
NMW0062	C10H18O	Cyclohexanone, 5-methyl-2-(1-methylethyl)-, cis-	Terpenoids	810753	949132	888557	1.94898e+06	2.0613e+06	1.84241e+06	1.21924	0.000384484	0.0116169	2.20986	1.14395	up
KMW0389	C10H18O	endo-Borneol	Terpenoids	1.77338e+06	2.07802e+06	1.9166e+06	4.22214e+06	4.81931e+06	4.34351e+06	1.21473	0.00132016	0.0180356	2.32055	1.21447	up
WMW0014	C10H16O	Pinocamphone	Terpenoids	24757.6	32769	32455.5	66143.1	78218.6	68686.6	1.19522	0.00128572	0.0180356	2.36767	1.24347	up
XMW0531	C10H16O	Bicyclo[3.1.1]heptan-3-one, 2,6,6-trimethyl-, (1.alpha.,2.beta.,5.alpha.)-	Terpenoids	383210	459546	558149	1.45534e+06	1.73402e+06	1.35408e+06	1.20217	0.00474698	0.01986	3.24322	1.69743	up
D294	C10H16O	2-Cyclopenten-1-one, 2-pentyl-	Ketone	9	9	9	6039.65	6036.87	6776.69	1.22381	0.00153495	0.0180356	698.267	9.44764	up
KMW0475	C10H16O	(2E,4Z)-2,4-Decadienal	Aldehyde	26001.6	30329.1	27595	77989.1	89894.6	92418.9	1.21237	0.00338787	0.01986	3.10159	1.63301	up
WMW0041	C10H16O	Isopinocarveol	Terpenoids	255034	308779	382285	946697	1.20179e+06	857016	1.19169	0.0137865	0.0381155	3.17673	1.66754	up
D193	C10H16O	p-Mentha-1,8-dien-7-ol	Terpenoids	9	9	9	3938.89	3623.35	4960.3	1.22238	0.00925358	0.0264258	463.798	8.85735	up
D412	C10H16O	5,7-Octadien-4-one, 2,6-dimethyl-, (Z)-	Terpenoids	1.46913e+06	2.07793e+06	1.89425e+06	4.17497e+06	4.77283e+06	4.21247e+06	1.19442	0.000639093	0.0135168	2.41858	1.27416	up
XMW1137	C10H16O	Ethanone, 1-(1,3-dimethyl-3-cyclohexen-1-yl)-	Ketone	49609.6	58739.2	51429.3	110099	131300	113550	1.20686	0.00420149	0.01986	2.22151	1.15154	up
D311	C10H16O	3-p-Menthen-7-al	Aldehyde	53947.7	67670	58102.7	118287	140632	124267	1.19901	0.00220434	0.0186139	2.13212	1.09229	up
XMW0913	C10H16O	cis-Chrysanthenol	Terpenoids	50541.2	61456.9	52763.2	112902	133768	117761	1.20461	0.00247948	0.0186139	2.21187	1.14526	up
XMW0732	C8H12N2O	1-Pentanone, 1-(1H-imidazol-4-yl)-	Heterocyclic compound	139851	132332	145506	1.35416e+06	1.30373e+06	1.65878e+06	1.21771	0.00715006	0.0229442	10.3347	3.36942	up
XMW0358	C9H12O2	1-Pentanone, 1-(2-furanyl)-	Heterocyclic compound	238926	289806	265718	507990	601438	544718	1.20219	0.00239273	0.0186139	2.08213	1.05806	up
NMW0167	C8H8O3	Resorcinol monoacetate	Ester	141253	137727	150816	1.34121e+06	1.31575e+06	1.65967e+06	1.21772	0.00715748	0.0229442	10.0434	3.32818	up
XMW0088	C6H5N3O2	Pyrolo[3,2-d]pyrimidin-2,4(1H,3H)-dione	Heterocyclic compound	746156	754791	685391	2.28744e+06	2.2135e+06	2.61066e+06	1.21362	0.0044147	0.01986	3.25274	1.70166	up
WMW0005	C10H14O	Pinocarvone	Terpenoids	18713	22237.1	18920.1	39415.6	42100.5	39518.1	1.21155	0.000214821	0.0116169	2.02161	1.0155	up
KMW0373	C9H10O2	Benzoic acid, ethyl ester	Ester	479838	528137	493584	1.00726e+06	1.07636e+06	1.12976e+06	1.21286	0.00127137	0.0180356	2.14003	1.09763	up
NMW0070	C9H8O2	1,2-Propanedione, 1-phenyl-	Ketone	484689	523179	489409	1.00684e+06	1.07569e+06	1.12223e+06	1.2142	0.00135959	0.0180356	2.1404	1.09788	up
KMW0344	C9H20O	1-Nonanol	Alcohol	594804	710739	836598	2.21049e+06	2.59623e+06	2.02893e+06	1.20548	0.00500112	0.0200292	3.19103	1.67402	up
XMW1234	C5H8N2O3	(2E)-2-(Acetylhydrazono)propanoic acid	Acid	408580	410159	379240	1.21105e+06	1.17381e+06	1.38147e+06	1.21366	0.00468361	0.01986	3.14391	1.65256	up
WMW0065	C9H18O	(6Z)-Nonen-1-ol	Alcohol	304336	372133	428436	1.12797e+06	1.32477e+06	1.05608e+06	1.20584	0.00382831	0.01986	3.17567	1.66706	up
WMW0064	C9H18O	2-Nonen-1-ol, (E)-	Alcohol	873925	1.08883e+06	1.30905e+06	3.78012e+06	4.47151e+06	3.50419e+06	1.2043	0.0041219	0.01986	3.59308	1.84522	up
KMW0338	C9H16O	2-Nonenal, (E)-	Aldehyde	468725	545810	480336	1.11547e+06	1.29429e+06	1.09557e+06	1.21284	0.00411048	0.01986	2.34491	1.22953	up
KMW0355	C9H16O	trans,cis-2,6-Nonadien-1-ol	Alcohol	303564	370193	427984	1.12512e+06	1.32453e+06	1.05522e+06	1.20565	0.00389536	0.01986	3.18121	1.66958	up
KMW0354	C9H16O	2,6-Nonadien-1-ol	Alcohol	302541	364821	413739	1.1134e+06	1.3135e+06	1.02155e+06	1.20758	0.0060591	0.0220948	3.18976	1.67345	up
NMW0163	C8H10O2	p-Hydroxyphenyl methyl carbinol	Alcohol	43141.4	43437.3	47092.9	348310	330778	424932	1.21701	0.00780136	0.0237892	8.25919	3.046	up
NMW0782	C7H12O2	2-Butenoic acid, 2-methyl-, ethyl ester	Ester	28350.5	31260	28547.6	606482	640423	758318	1.22084	0.00512936	0.0202778	22.7457	4.50752	up
NMW0784	C7H12O2	Ethyl tiglate	Ester	49170.2	53187.7	47127.1	951320	1.01569e+06	1.21302e+06	1.22008	0.00599868	0.0220948	21.2733	4.41097	up
XMW0445	C7H10O2	6-Ethyl-5,6-dihydro-2H-pyran-2-one	Heterocyclic compound	163520	197666	183785	426608	483321	409537	1.21404	0.00258146	0.0186139	2.42117	1.2757	up
XMW0914	C5H6N2O	Ethanone, 1-(1H-pyrazol-4-yl)-	Heterocyclic compound	1.53819e+06	2.09289e+06	1.93377e+06	4.22145e+06	4.82173e+06	4.28589e+06	1.19933	0.000559274	0.0135168	2.39523	1.26016	up
D187	C6H6O2	Resorcinol	Phenol	140032	133560	145628	1.31826e+06	1.30458e+06	1.66193e+06	1.21704	0.00808744	0.0239802	10.2208	3.35344	up
NMW0785	C5H8O2	Tiglic Acid	Acid	28133.8	31019.3	28547.6	591684	633898	760172	1.22025	0.00632638	0.0224879	22.6424	4.50096	up
NMW0780	C5H8O2	2-Butenoic Acid, 2-methyl-	Acid	20898.8	24410.5	20995.7	409201	432978	531307	1.21953	0.00723394	0.0230072	20.7147	4.37258	up
NMW0059	C5H6N2	4-Aminopyridine	Heterocyclic compound	346434	413335	393144	904426	1.05535e+06	922379	1.21347	0.00255482	0.0186139	2.49989	1.32187	up
XMW0218	C18H38	Hexadecane, 7,9-dimethyl-	Hydrocarbons	806702	826228	728346	172862	171213	202257	1.22411	0.000992704	0.0166825	0.231372	-2.11172	down
XMW0704	C14H22O4	Dispiro[1,3-dioxolane-2,2'-bicyclo[2.2.1]heptane-3',2''-(1'',3''-dioxolane)], 4',7',7'-trimethyl-	Hydrocarbons	101598	106586	87215.6	45899	41054.5	50631.8	1.20095	0.00453636	0.01986	0.46576	-1.10234	down
D291	C12H22S2	Dicyclohexyldisulphide	Sulfur compounds	2.1912e+06	2.25492e+06	2.01052e+06	270248	282133	337804	1.22546	0.000752279	0.0151531	0.137871	-2.85861	down
D396	C14H26O2	9-Dodecen-1-ol, acetate, (E)-	Ester	413637	418271	390913	183632	178319	214395	1.2178	0.0001716	0.0116169	0.471325	-1.08521	down
XMW0156	C15H26O	Spiro[4.5]decan-7-one, 1,8-dimethyl-4-(1-methylethyl)-	Ketone	395612	414517	365585	76776.7	81573.7	86862.5	1.22475	0.00147147	0.0180356	0.208565	-2.26143	down
KMW0726	C14H30O	1-Tetradecanol	Alcohol	1.04694e+06	1.07904e+06	959129	180267	191389	223091	1.22492	0.000638168	0.0135168	0.19278	-2.37497	down
WMW0010	C15H24	beta-Elemen	Terpenoids	28016.8	29449.8	30928.5	11849.4	11713.7	9212.91	1.19516	0.00010286	0.0108774	0.370791	-1.43132	down
XMW1160	C11H16O2	BenzAldehyde diethylacetal	Aldehyde	3650.88	2338.67	1520.69	9	9	9	1.22116	0.0566577	0.0928807	0.00359509	-8.11976	down
XMW1090	C13H20	Benzene, 2-methyl-1,4-bis(1-methylethyl)-	Aromatics	4120.8	3859.81	3813.93	9	9	9	1.22479	0.000593045	0.0135168	0.0022892	-8.77094	down
XMW0296	C10H20O2	Acetic acid, octyl ester	Ester	44453.6	49301.3	45976.7	17168.6	16999.4	18490.2	1.22209	0.0010254	0.0166825	0.376852	-1.40793	down
WMW0222	C12H24	1-Dodecene	Hydrocarbons	14978	17739	15196.7	6191.44	6972.74	8136.64	1.20171	0.00215054	0.0186139	0.444567	-1.16953	down
D269	C9H18O2	Butanoic acid, 2-methyl-, 2-methylpropyl ester	Ester	45382.3	51131.5	49080.2	19630.2	20691.1	24041.9	1.21453	0.000306153	0.0116169	0.442074	-1.17764	down
XMW1310	C9H18O2	Isobutyl isovalerate	Ester	15778.1	18838.4	15883.3	5535.81	7731.18	8443.51	1.17721	0.00210346	0.0186139	0.429913	-1.21788	down
XMW1147	C10H16O	Tricyclo[2.2.1.0(2,6)]heptane-3-methanol, 2,3-dimethyl-	Terpenoids	1959.06	2368.38	2655.03	9	9	9	1.22338	0.00750154	0.023232	0.00386683	-8.01463	down
NMW0082	C10H16O	(-)-trans-Isopiperitenol	Terpenoids	104464	108529	109475	43149.5	47758.9	42299.1	1.21705	1.12269e-05	0.00269979	0.413088	-1.27548	down
XMW0526	C10H16O	AcetAldehyde, (3,3-dimethylcyclohexylidene)-, (Z)-	Aldehyde	9634.89	9342.46	8895.12	3749.78	3840.6	4289.85	1.22425	6.26404e-05	0.0088323	0.426235	-1.23028	down
XMW1383	C5H9Br	bromo-Cyclopentane	Halogenated hydrocarbons	3.94633e+06	4.34664e+06	3.93065e+06	2.00179e+06	2.12117e+06	1.9742e+06	1.21332	0.00210347	0.0186139	0.498802	-1.00346	down
WMW0210	C8H14O2	2-Hexen-1-ol, acetate, (E)-	Ester	44457	47905.2	44078	8729.73	9664.83	10223.1	1.22488	0.000348632	0.0116169	0.209745	-2.25329	down
KMW0196	C8H14O2	3-Hexen-1-ol, acetate, (Z)-	Ester	27737.2	28782.4	25239.7	9	9	9	1.22454	0.00148476	0.0180356	0.000330238	-11.5642	down
D417	C8H14O2	3-Hexen-1-ol, acetate, (E)-	Ester	27917.5	28610.2	24916.3	9	9	9	1.22456	0.00174028	0.0186139	0.000331516	-11.5586	down
XMW0883	C9H16	1,5-Heptadiene, 2,6-dimethyl-	Hydrocarbons	3.94633e+06	4.34664e+06	3.92963e+06	2.00179e+06	2.12117e+06	1.9742e+06	1.2133	0.00211477	0.0186139	0.498843	-1.00334	down
XMW0881	C6H10O2	2-Butenoic acid, 3-methyl-, methyl ester	Ester	80693.6	85139.8	81905.6	30531	35226.4	33081.6	1.22059	1.2765e-05	0.00269979	0.398964	-1.32567	down
XMW0637	C7H12O	Cyclobutanone, 2,2,3-trimethyl-	Ketone	1.26781e+06	1.39938e+06	1.26122e+06	633996	683957	625452	1.21164	0.00160652	0.0180419	0.494705	-1.01536	down
XMW0201	C6H10O	4-Hexen-3-one	Ketone	3.94405e+06	4.34664e+06	3.92867e+06	2.00101e+06	2.11761e+06	1.97416e+06	1.2134	0.00221379	0.0186139	0.498617	-1.004	down
